# Supplementary material for: Synthetic hourly electricity load data for the paper and food industries
Source: Data Brief. 2021 Feb 20;35:106903. doi: 10.1016/j.dib.2021.106903 (PMC8024589; doi:10.1016/j.dib.2021.106903)
Supplement: Supplementary file 1 [file mmc1.zip]

Archive with 1 entries (1 files):
- Data_in_Brief_code.Rmd
