# Supplementary material for: Synthetic hourly electricity load data for the paper and food industries
Source: Data Brief. 2021 Feb 20;35:106903. doi: 10.1016/j.dib.2021.106903 (PMC8024589; doi:10.1016/j.dib.2021.106903)
Supplement: Supplementary file 1 [file mmc1.zip › Data_in_Brief_code.Rmd]

---
title: "Random_profiles_generation"
author: "Javier Valdes (THD)"
date: "24 November 2020"
---

```{r}
library(ggplot2)
```

## Synthetic hourly electricity load data for the paper and food industries

This is an R Markdown document generated to reproduce the figures and standard load profiles generated using the published dataset in Valdes, J., Ramirez Camargo, L., (2021). Synthetic hourly electricity load data for the paper and food industries, **Data in Brief**, 

The code is prepared to generate consumption profiles in a random way.

The following code generate a data.frame containing the 24 hours of the day and the maximal, minimal and mean time series of each cluster included on the published data. To generate the graphs 4 and 5 includedin the publication please change the source file in R.

```{r}
# Initialize the bands `A` including the 24 hours of the day

A <-paper_i_large
A$month <- NULL
A$weekday <- NULL

A <- unique.data.frame(A)

```

The following plot the min, means and max for each cluster
```{r}
ggplot(data=A, aes(x=hour)) + 
  facet_wrap(~ cluster, ncol = 2) +
  scale_y_continuous(name = "Total electricty consumption kW", breaks = c(0,0.25,0.5,0.75,1)) + 
  scale_x_continuous(name="Hour of the day", breaks = c(0,6,12,18,24)) + 
  geom_line(aes(y = mean, color = "mean")) +
  geom_line(aes(y = min, color = "min")) +
  geom_line(aes(y = max, color = "max")) +
  labs(color = "Provided data") + 
  theme_bw() +
  theme(strip.background = element_blank(), strip.text.y = element_blank())
```

Here we can ploit in a way that we can better idenfy the range and the mean for each cluster
```{r}
Range = c("Range" = "Grey")
ggplot(data=A, aes(x=hour, y=mean, ymin=min, ymax=max)) + 
  geom_line(aes(y = mean, color = "mean")) +
  theme_bw() +
  geom_ribbon(alpha=0.5, fill = "Grey", fill = Range )+
  labs(color = "Range from provided data") + 
  facet_wrap(~ cluster, ncol = 2) +
  scale_y_continuous(name = "Total potential in kW", breaks = c(0,0.25,0.5,0.75,1)) + 
  scale_x_continuous(name="Hour of the day", breaks = c(0,6,12,18,24)) + 
  theme(strip.background = element_blank(), strip.text.y = element_blank())
```

Now we can generate the random series for each cluster

```{r}
#Random consumption profile between the maximum and minimum value available inb each cluster for each time step
Randomserie <- runif(length(A$cluster), min = A$min, max = A$max)
#Random consumption profile between the minimum and mean value available inb each cluster for each time step
Randomserie1 <- runif(length(A$cluster), min = A$min, max = A$mean)
#Random consumption profile between the mean and maximum value available inb each cluster for each time step
Randomserie2<- runif(length(A$cluster), min = A$mean, max = A$max)

Randomseries <- as.data.frame(Randomserie)
Randomseries$Randomserie1 <- Randomserie1
Randomseries$Randomserie2 <- Randomserie2
Randomseries$hour <- NULL
```


We can add the generated random series to the generated dataframe and plot all of them them together with the Ranges
```{r}
A$Randomserie <- Randomseries$Randomserie
A$Randomserie1 <- Randomseries$Randomserie1
A$Randomserie2 <- Randomseries$Randomserie2

ggplot(data=A, aes(x=hour, y=mean, ymin=min, ymax=max, fill = "Range")) +  geom_ribbon(alpha=0.5)+
 facet_wrap(~ cluster, ncol = 2) +
  scale_y_continuous(name = "Total electricty consumption kW", breaks = c(0,0.25,0.5,0.75,1)) + 
    scale_x_continuous(name="Hour of the day", breaks = c(0,6,12,18,24)) + 
  geom_line(aes(y = Randomserie, color = "mean")) +
  geom_line(aes(y = Randomserie1, color = "min")) +
  geom_line(aes(y = Randomserie2, color = "max")) +
  labs(color = "Random load", fill = "Original data") + 
  theme_bw() +
  theme(strip.background = element_blank(), strip.text.y = element_blank())
```
